# Supplementary material for: Selective Oxidation of Clopidogrel by Peroxymonosulfate (PMS) and Sodium Halide (NaX) System: An NMR Study
Source: Molecules. 2021 Sep 29;26(19):5921. doi: 10.3390/molecules26195921 (PMC8512727; doi:10.3390/molecules26195921)
Supplement: Supplementary file 1 [file molecules-26-05921-s001.zip]

Archive with 1 entries (1 files):
- molecules-1368882-supplementary.pdf
